# Supplementary material for: CD8+ T cell/cancer-associated fibroblast ratio stratifies prognostic and predictive responses to immunotherapy across multiple cancer types
Source: Front Immunol. 2022 Nov 9;13:974265. doi: 10.3389/fimmu.2022.974265 (PMC9682254; doi:10.3389/fimmu.2022.974265)
Supplement: Supplementary file 3 [file Table_1.xls]

## Sheet: Supplementary Table 1
Supplementary Table 1. Summary of Clinical Information for patients with NSCLC and Pan-cancer
	TCGA-NSCLC					GEO-NSCLC					Pan-cancer
	TCGA-LUAD	TCGA-LUSC	Overall			GSE31210	GSE37745	GSE50081	Overall		Cancer type	(N=9975)
	(N=522)	(N=504)	(N=1026)			(N=226)	(N=196)	(N=181)	(N=603)		ACC	79 (0.8%)
gender					gender						BLCA	403 (4.0%)
female	280 (53.6%)	131 (26.0%)	411 (40.1%)		female	121 (53.5%)	89 (45.4%)	0 (0%)	210 (34.8%)		BRCA	1069 (10.7%)
male	242 (46.4%)	373 (74.0%)	615 (59.9%)		male	105 (46.5%)	107 (54.6%)	181 (100%)	393 (65.2%)		CESC	291 (2.9%)
age					age						CHOL	36 (0.4%)
Mean (SD)	65.3 (10.0)	67.3 (8.61)	66.3 (9.39)		Mean (SD)	59.6 (7.40)	63.8 (9.18)	68.8 (9.39)	63.7 (9.40)		COAD	433 (4.3%)
Median [Min, Max]	66.0 [33.0, 88.0]	68.0 [39.0, 90.0]	67.0 [33.0, 90.0]		Median [Min, Max]	61.0 [30.0, 76.0]	65.0 [39.0, 84.0]	69.8 [40.2, 87.9]	64.0 [30.0, 87.9]		DLBC	47 (0.5%)
Missing	19 (3.6%)	9 (1.8%)	28 (2.7%)		stage						ESCA	160 (1.6%)
stage					I	168 (74.3%)	130 (66.3%)	127 (70.2%)	425 (70.5%)		GBM	159 (1.6%)
I	279 (53.4%)	245 (48.6%)	524 (51.1%)		II	58 (25.7%)	35 (17.9%)	54 (29.8%)	147 (24.4%)		HNSC	499 (5.0%)
II	124 (23.8%)	163 (32.3%)	287 (28.0%)		III	0 (0%)	27 (13.8%)	0 (0%)	27 (4.5%)		KICH	64 (0.6%)
III	85 (16.3%)	85 (16.9%)	170 (16.6%)		histology	0 (0%)	4 (2.0%)	0 (0%)	4 (0.7%)		KIRC	525 (5.3%)
IV	26 (5.0%)	7 (1.4%)	33 (3.2%)		adenocarcinoma	226 (100%)	106 (54.1%)	127 (70.2%)	459 (76.1%)		KIRP	283 (2.8%)
Missing	8 (1.5%)	4 (0.8%)	12 (1.2%)		large cell carcinoma	0 (0%)	24 (12.2%)	7 (3.9%)	31 (5.1%)		LAML	132 (1.3%)
histology					squamous cell carcinoma	0 (0%)	66 (33.7%)	43 (23.8%)	109 (18.1%)		LGG	506 (5.1%)
adenocarcinoma	522 (100%)	0 (0%)	522 (50.9%)		adenosquamous carcinoma	0 (0%)	0 (0%)	2 (1.1%)	2 (0.3%)		LIHC	365 (3.7%)
squamouscellcarcinoma	0 (0%)	504 (100%)	504 (49.1%)		NSClarge cell carcinoma-mixed	0 (0%)	0 (0%)	1 (0.6%)	1 (0.2%)		LUAD	490 (4.9%)
					NSCLC-favor adenocarcinoma	0 (0%)	0 (0%)	1 (0.6%)	1 (0.2%)		LUSC	488 (4.9%)
											MESO	84 (0.8%)
											OV	374 (3.7%)
											PAAD	176 (1.8%)
											PCPG	179 (1.8%)
											PRAD	495 (5.0%)
											READ	157 (1.6%)
											SARC	256 (2.6%)
											SKCM	454 (4.6%)
											STAD	347 (3.5%)
											TGCT	134 (1.3%)
											THCA	501 (5.0%)
											THYM	118 (1.2%)
											UCEC	537 (5.4%)
											UCS	54 (0.5%)
											UVM	80 (0.8%)

## Sheet: Supplementary Table 2
Supplementary Table 2. Tissue microarray cohort clinical information
ID	Operation time	Survival status	Follow-up time	OS.time(2016/6)	Gender	Age	Pathological classification
A13	2009-06-17	dead	2010-05-20	11	female	56	Lung adenocarcinoma
A17	2009-07-13	live	2016-06-01	83	female	60	Adenocarcinoma, some signet ring cell carcinoma
A3	2008-02-26	dead	2011-01-27	35	female	63	Lung adenocarcinoma
A7	2008-07-14	dead	2010-03-09	20	female	55	Lung adenocarcinoma
B1	2009-07-14	dead	2012-11-07	40	female	68	Lung adenocarcinoma
B15	2009-11-03	dead	2012-07-26	33	male	57	Lung adenocarcinoma
B3	2009-07-31	dead	2016-06-18	83	male	76	Lung adenocarcinoma
B5	2009-07-30	dead	2013-02-09	43	male	65	Lung adenocarcinoma
B7	2009-09-28	dead	2011-01-28	16	male	72	Lung adenocarcinoma
B9	2009-10-29	dead	2013-08-16	46	female	53	Lung adenocarcinoma
C1	2009-12-15	dead	2013-03-12	39	male	52	Lung adenocarcinoma
C11	2010-04-26	dead	2011-01-28	9	male	53	Lung adenocarcinoma
C13	2010-05-11	live	2016-06-01	73	female	68	Lung adenocarcinoma
C17	2010-06-09	live	2016-06-01	72	female	61	Lung adenocarcinoma
C3	2009-12-15	dead	2010-05-10	5	male	69	Lung adenocarcinoma
C7	2010-01-05	dead	2010-10-26	9	male	76	Lung adenocarcinoma
C9	2010-01-14	dead	2012-02-27	25	female	71	Lung adenocarcinoma
D1	2010-06-11	dead	2011-06-30	12	male	57	Lung adenocarcinoma
D13	2010-09-13	dead	2014-08-15	47	female	56	Adenocarcinoma, partial mucinous adenocarcinoma
D15	2010-10-28	dead	2014-04-20	42	male	54	Adenocarcinoma, partial mucinous adenocarcinoma
D17	2010-11-02	dead	2013-07-18	32	female	62	Adenocarcinoma, part of bronchioloalveolar carcinoma
D3	2010-07-15	dead	2010-12-14	5	male	86	Adenocarcinoma, some squamous cell carcinoma
D5	2010-07-21	dead	2012-03-16	20	male	70	Lung adenocarcinoma
D9	2010-08-23	live	2016-06-01	70	female	69	Lung adenocarcinoma
E1	2010-11-25	live	2016-08-01	67	female	73	Adenocarcinoma, part of bronchioloalveolar carcinoma
E13	2011-01-13	dead	2012-05-14	16	male	49	Lung adenocarcinoma
E17	2011-02-01	live	2016-08-01	64	male	54	Lung adenocarcinoma
E3	2010-12-09	dead	2012-10-13	22	male	73	Lung adenocarcinoma
E5	2010-12-16	dead	2013-03-09	27	male	52	Adenocarcinoma, partial mucinous adenocarcinoma
E7	2010-12-21	live	2016-08-01	66	female	55	Lung adenocarcinoma
E9	2010-12-31	dead	2014-10-30	46	male	63	Lung adenocarcinoma
F1	2011-03-16	dead	2011-12-26	9	male	70	Lung adenocarcinoma
F11	2011-08-09	live	2016-08-01	58	male	44	Lung adenocarcinoma
F13	2011-08-09	dead	2011-12-05	4	female	52	Lung adenocarcinoma
F15	2011-08-24	dead	2013-06-19	22	male	74	Lung adenocarcinoma
F3	2011-04-21	live	2016-08-01	62	male	59	Lung adenocarcinoma
F5	2011-04-22	live	2016-08-01	62	male	61	Lung adenocarcinoma
F7	2011-06-17	dead	2014-09-25	39	female	66	Lung adenocarcinoma
F9	2011-08-05	dead	2015-02-18	42	female	50	Lung adenocarcinoma
G1	2011-10-11	dead	2012-12-24	14	male	60	Adenocarcinoma with neuroendocrine differentiation
G13	2011-12-01	live	2016-08-01	54	male	62	Lung adenocarcinoma
G15	2011-12-21	live	2016-08-01	54	female	66	Lung adenocarcinoma
G17	2011-12-20	dead	2012-12-26	12	female	83	Lung adenocarcinoma
G3	2011-10-13	live	2016-08-01	56	female	51	Adenocarcinoma, some squamous cell carcinoma
G5	2011-11-01	dead	2012-06-14	7	male	79	Lung adenocarcinoma
G7	2011-11-09	live	2016-08-01	55	female	62	Lung adenocarcinoma
G9	2011-11-18	dead	2014-02-21	27	male	63	Lung adenocarcinoma
H1	2012-01-19	dead	2014-08-14	31	female	75	Lung adenocarcinoma
H11	2012-03-31	dead	2013-06-25	15	female	69	Lung adenocarcinoma
H13	2012-04-09	live	2016-08-01	50	male	35	Lung adenocarcinoma
H15	2012-05-03	dead	2016-03-11	46	female	68	Lung adenocarcinoma
H17	2012-05-07	dead	2014-04-16	23	male	60	Lung adenocarcinoma
H5	2012-03-14	dead	2013-12-22	21	female	54	Lung adenocarcinoma
H7	2012-03-22	dead	2015-01-02	34	male	76	Lung adenocarcinoma
I1	2012-05-17	live	2016-08-01	49	female	64	Lung adenocarcinoma
I11	2012-06-26	live	2016-08-01	48	female	52	Lung adenocarcinoma
I13	2012-07-20	dead	2014-11-01	28	female	78	Lung adenocarcinoma
I15	2012-08-31	live	2016-08-01	46	female	80	Lung adenocarcinoma
I17	2012-09-14	dead	2014-06-01	21	female	57	Lung adenocarcinoma
I3	2012-05-28	dead	2013-06-23	13	female	63	Lung adenocarcinoma
I7	2012-06-13	live	2016-08-01	48	male	59	Lung adenocarcinoma
I9	2012-06-13	live	2016-08-01	48	female	65	Lung adenocarcinoma
J1	2012-11-02	live	2016-08-01	43	female	44	Lung adenocarcinoma
J11	2013-07-18	dead	2014-04-02	9	male	65	Adenocarcinoma, some large cell carcinoma
J13	2013-07-23	dead	2014-12-29	17	male	63	Lung adenocarcinoma
J16	2009-11-19	dead	2011-01-10	14	male	78	Adenocarcinoma with partial adenosquamous carcinoma
J17	2011-04-06	dead	2014-06-25	38	male	65	Adenocarcinoma, some large cell neuroendocrine carcinoma
J3	2012-11-12	dead	2016-04-05	41	male	69	Adenocarcinoma, partial papillary growth
J5	2012-11-16	live	2016-08-01	43	female	55	Lung adenocarcinoma
J7	2012-12-04	live	2016-08-01	42	female	40	Adenocarcinoma, mainly acinar structure, solid core papillary structure
J9	2012-12-31	live	2016-08-01	42	male	67	Adenocarcinoma with sarcomatoid changes

## Sheet: Supplementary Table 3
Supplementary Table3. Summary of clinical information of 5 immunotherapy cohorts
IMvigor210				PRJEB23709				phs000452.v2.p1				TCGA-SKCM				GSE135222
patient_id	OS_months	OS_event		patient_id	OS_days	OS_event		patient_id	OS_days	OS_event		patient_id	OS_months	OS_event		patient_id	PFS_days	status
SAMf2ce197162ce	1.577	1		2	65	1		Pat03	100	1		TCGA-D3-A1Q1	16.8	1		NSCLC 990	95	1
SAM698d8d76b934	0.427105	1		3	59	1		Pat06	161	1		TCGA-D3-A1Q6	72.8	1		NSCLC 947	618	0
SAMc1b27bc16435	24.1807	0		4	22	1		Pat08	140	1		TCGA-D3-A2JC	87.9667	0		NSCLC 825	43	1
SAM85e41e7f33f9	0.62423	1		5	155	1		Pat118	313	1		TCGA-D3-A2JH	42.6667	0		NSCLC 573	45	1
SAMf275eb859a39	24.4764	0		6	94	1		Pat126	641	1		TCGA-D3-A2JN	67.4	1		NSCLC 378	412	0
SAM7f0d9cc7f001	4.63244	1		7	80	1		Pat14	163	1		TCGA-D3-A2JP	60.4	0		NSCLC 1873	37	1
SAM4305ab968b90	1.41273	1		8	58	1		Pat15	50	1		TCGA-D3-A3C7	47.6333	0		NSCLC 1809	44	1
SAMcf018fee2acd	16.23	1		9	99	1		Pat19	175	1		TCGA-D3-A3MV	45.9333	0		NSCLC 1708	168	1
SAMb2f1d0e54ece	11.4004	1		10	551	0		Pat20	116	1		TCGA-D3-A5GT	16.2333	0		NSCLC 1619	82	1
SAMcc4675f394a1	3.12115	1		11	166	1		Pat25	325	1		TCGA-D3-A8GB	31.2667	1		NSCLC 1554	37	1
SAM49f9b2e57aa5	7.45791	1		12	199	1		Pat33	211	1		TCGA-D3-A8GN	163.233	0		NSCLC 1528	279	0
SAM2e7aa8fa0ab3	7.72074	1		13	96	1		Pat36	54	1		TCGA-D9-A148	153.633	0		NSCLC 1510	324	0
SAMd0e47be700b0	0.887064	1		14	993	1		Pat37	70	1		TCGA-DA-A1I1	225.6	0		NSCLC 1508	65	1
SAMdf3e42c8672a	7.32649	1		15	300	0		Pat40	34	1		TCGA-DA-A3F2	34.4	1		NSCLC 1425	59	1
SAMd027124354ce	23.5236	0		16	169	1		Pat41	128	1		TCGA-DA-A3F5	229.1	1		NSCLC 1412	3	1
SAM36d87392593b	23.6879	0		17	258	1		Pat43	37	1		TCGA-EB-A24C	21.0667	0		NSCLC 1401	28	1
SAM4edbe45817b3	1.05133	1		18	228	1		Pat44	271	1		TCGA-EB-A24D	21.5	0		NSCLC 1358	257	1
SAM36a9225b0222	23.8193	0		19	385	1		Pat45	89	1		TCGA-EB-A57M	15.7333	1		NSCLC 1352	250	0
SAMe7bf6c015192	3.12115	1		21	551	1		Pat46	160	1		TCGA-EB-A5KH	20.6333	1		NSCLC 1327	205	0
SAM6dd7ad1d797d	19.2854	1		23	191	1		Pat50	65	1		TCGA-EB-A5SH	54.7667	0		NSCLC 1203	25	1
SAMc0d625a50eb8	13.2731	1		25	897	1		Pat80	724	1		TCGA-EB-A6QY	12.7333	0		NSCLC 1164	11	1
SAM18039827e1b9	1.47844	1		27	1067	1		Pat81	628	1		TCGA-EE-A29C	80.0667	1		NSCLC 1155	34	1
SAM681e4bf7cf85	23.3922	0		29	825	1		Pat85	458	1		TCGA-EE-A2GS	82.3333	1		NSCLC 1145	73	1
SAMc692536a795a	5.65092	1		30	581	0		Pat86	293	1		TCGA-EE-A2ML	219.667	1		NSCLC 1104	29	1
SAM9a2cf3c06fb3	5.65092	1		34	878	1		Pat91	680	1		TCGA-EE-A3JI	154.933	1		NSCLC 1079	174	1
SAM557dde1b9f3e	6.70226	1		35	1091	0		Pat98	140	1		TCGA-ER-A195	35.9333	1		NSCLC 1066	23	1
SAMb8f13a0525a6	2.69405	1		36	607	1		Pat02	1632	0		TCGA-ER-A19M	61.9	1		NSCLC 1017	38	1
SAM23aa15d4a0b0	5.71663	1		38	1547	0		Pat04	987	0		TCGA-ER-A19N	44.7	1
SAM468a9e1dc821	3.8768	1		40	845	0		Pat119	808	0		TCGA-ER-A19Q	51.6	1
SAM81b71522417a	2.13552	1		41	886	0		Pat123	853	0		TCGA-ER-A1A1	106.533	0
SAM6cb230f208a8	23.2279	0		42	891	0		Pat16	811	0		TCGA-ER-A2NF	29.2333	1
SAM0684af734db1	23.2608	0		44	1075	0		Pat27	1379	0		TCGA-ER-A2NG	49.6667	1
SAMb963dda93cfd	2.75975	1		45	1085	0		Pat28	1184	0		TCGA-FR-A3YN	94.2667	0
SAMa9ca8536d2b1	21.848	0		46	1098	0		Pat29	1326	0		TCGA-FR-A44A	176.633	0
SAM9fb814c22bdb	19.1211	1		47	1174	0		Pat38	1539	0		TCGA-FR-A69P	15.9333	0
SAMbcbc7957c264	4.17248	1		48	1189	0		Pat39	1487	0		TCGA-FR-A729	223.867	0
SAM7fb6987514a4	22.8337	0		49	1328	0		Pat47	1106	0		TCGA-FR-A7U8	28.2333	0
SAM63405b04ab2d	6.80082	1		50	1342	0		Pat49	1034	0		TCGA-FR-A7U9	19.0333	0
SAM18bc1078bc15	6.89938	1		52	1553	0		Pat79	801	0		TCGA-FR-A8YD	36.7667	1
SAM7d2dfba6cd84	12.7146	1		53	1589	0		Pat83	1027	0		TCGA-FS-A1ZS	150.867	0
SAMd1bd63734394	1.9384	1		54	1603	0		Pat88	989	0		TCGA-FS-A1ZT	53.9	0
SAMe9ae8beb82fa	5.48665	1						Pat90	1005	0		TCGA-FS-A1ZW	50.1667	0
SAMb0a83e5fbde9	23.3265	0										TCGA-FS-A4F0	78.9	0
SAMba7176afe070	3.44969	0										TCGA-FW-A3R5	37.4667	0
SAMae1690469964	21.1581	1										TCGA-FW-A3TV	13.7	0
SAMbe83eae4026e	2.7269	1										TCGA-GF-A3OT	10.0333	0
SAMe5bc41772bc9	6.11088	1										TCGA-GN-A264	119.567	1
SAM23095936e611	2.23409	1										TCGA-GN-A4U3	123.6	0
SAM7114d99032ec	10.8419	1										TCGA-GN-A4U4	39.9	0
SAMd215b503f99a	1.70842	0										TCGA-GN-A4U5	38.5333	0
SAMdb3f50c9129c	15.8029	1										TCGA-GN-A4U8	49.5667	0
SAMbf1a3ae828e6	20.731	0										TCGA-GN-A4U9	22.4333	1
SAM52e3fa3ad574	7.95072	1										TCGA-GN-A8LN	25.7333	0
SAMd4c0837b0997	5.38809	1										TCGA-HR-A2OH	66.8	1
SAM9cafb905b36a	7.62218	1										TCGA-QB-AA9O	18.3	1
SAM3f2033c90438	0.821355	1										TCGA-W3-A824	231.333	0
SAM032c642382a7	2.49692	1										TCGA-W3-A825	63.9	1
SAM5ffd7e4cd794	1.21561	1										TCGA-W3-A828	122.767	1
SAMb419a8fcbfcd	22.7351	0										TCGA-W3-AA1Q	70.0333	1
SAM8884fe446d20	23.1622	0										TCGA-W3-AA1R	112.633	1
SAM17c45bf16bb6	2.69405	1										TCGA-W3-AA1V	42.6667	1
SAM2070b416069c	8.01643	1										TCGA-W3-AA1W	222.2	0
SAM0ce9c983b20f	6.6037	1										TCGA-W3-AA21	106.5	1
SAMa1e62d323e1d	10.5791	1										TCGA-WE-A8ZM	102.733	0
SAM61baf919bb01	15.6057	1										TCGA-WE-AAA0	40.9667	0
SAM97a00e0929fb	12.7146	0										TCGA-WE-AAA4	25.3333	0
SAM2f228939632f	7.88501	1										TCGA-XV-A9W5	13.0667	0
SAM9539a4f19ebc	7.95072	1										TCGA-XV-AB01	13.4333	0
SAM36851bc8b9ae	3.54825	1										TCGA-YG-AA3O	38.4667	1
SAM297c0301e861	8.08214	1										TCGA-YG-AA3P	14.6333	0
SAM1fa6bcb7fc48	22.7351	0
SAM075e037d95bc	21.3224	0
SAM6d2ae0c39b96	22.1109	0
SAMcabb6d58ff55	20.271	0
SAM716f54e468f4	21.191	0
SAMeff2ce356ccb	8.08214	1
SAM110501d0eedb	4.27105	1
SAM2e9ac0b1b250	22.1437	0
SAMc0ef41aa6c8b	9.56057	1
SAMd636e3461955	10.4805	1
SAMe712352fb82a	22.1109	0
SAM30b5c6c54cf7	9.26489	1
SAMd98bac0a070f	2.06982	1
SAM8e8ef2368dfa	4.50103	1
SAM08cce2fa88f2	22.1109	0
SAMb4c7a001537d	3.18686	1
SAMfd947610629d	9.03491	1
SAM943df5cf15df	2.13552	1
SAM31f41dd0d6ca	8.27926	1
SAMb3c02294aba7	22.4066	0
SAM39eb94fa504d	17.9055	1
SAM62fb1388c871	22.5051	0
SAMc0da5d48686d	9.49487	1
SAMe7bcab05402e	7.91786	1
SAM2570ff4aae6e	22.3737	0
SAM2dc3f04e45e9	10.1848	1
SAM9448d858692c	2.03696	1
SAM4501e41e4751	1.11704	1
SAM714285adf612	0.62423	1
SAM5b57e47fdcb3	3.84394	1
SAMae4da274eded	4.99384	1
SAMd35318127278	21.5852	0
SAMa913c6139ec8	5.12526	1
SAM75142fcab9df	11.9261	1
SAMd697ba701077	21.1581	1
SAM166a419a4e5a	5.38809	1
SAM025b45c27e05	8.77207	1
SAMe07c4560772d	2.10267	0
SAM2dc578e0165f	1.97125	1
SAM3785587846ce	7.06366	1
SAM560f23d6a3ad	21.3881	0
SAM52500cabdd36	20.4682	0
SAM14df63a65411	21.4209	0
SAMf3a9bce50099	2.10267	0
SAMffa5c7cad0e5	15.54	1
SAMdab9ca8fb5de	0.197125	0
SAM34430ef08e5b	18.1684	0
SAM4b0175e8db6e	2.06982	1
SAMf28c01545593	6.40657	1
SAMaec7380f9ab0	20.8624	0
SAMaf7578d55754	0.229979	1
SAMbd8ee73983b8	0.854209	1
SAMe94c30c30616	15.3758	1
SAM54e58f1b0230	4.36961	1
SAM5e3bae090b8c	6.73511	1
SAM3cb94b0d5297	5.05955	1
SAM61b9d4d84c64	21.3881	0
SAM8a42c0d59187	2.82546	1
SAMcb132b0cdd2c	2.52977	1
SAMe97af0feefdf	11.1047	1
SAMee3844cc0b9f	3.21971	1
SAM73b653ae20d1	1.80698	1
SAMdcae54fcd7fa	6.2423	1
SAMdad5c29dc105	2.43121	1
SAMa424c75831b4	3.54825	1
SAM28687037e4ff	21.5852	0
SAMe50d15fde368	18.8912	0
SAM45c8e6412c66	3.48255	1
SAM8533e5e261d6	12.8131	1
SAMaaf505c36f93	20.5667	0
SAM73663ee4a96e	21.2567	0
SAM0bdb3428bd13	2.23409	1
SAM3330c03fdf00	19.1869	0
SAM0a7c2091dd56	2.62834	1
SAM7bff231634e9	10.2505	1
SAM5d1dfd5207f5	10.9076	1
SAMeb587a68006b	20.6982	0
SAM99a46b9eec27	3.61396	1
SAM1ac4e3dee297	5.51951	1
SAM553c3c35b847	6.70226	1
SAM3e04eb914f3d	17.2813	0
SAMc2a1820d4e6b	20.731	0
SAM822b226466a1	17.2813	0
SAMabc151b01ea3	0.558522	1
SAMe1eb5d988760	21.0595	0
SAMe3210d3632b4	2.16838	1
SAMb15ad09d6e24	3.8768	1
SAM7893196e0e89	2.66119	1
SAM3f446449bf81	0.755647	1
SAM961d04c42bd9	5.8809	1
SAMb0d11db9aa79	10.5462	1
SAM19fec8f3b3bd	9.88912	1
SAM6083aac8db99	20.6324	0
SAM7ee2b6e4d6b3	1.70842	1
SAMa90d73f8d891	1.01848	1
SAMaff272833538	2.13552	1
SAM415f36ad349e	17.9713	1
SAM7c67b05aa109	8.24641	1
SAMad83c9c53537	14.9815	0
SAM3e8baff50d7a	6.96509	1
SAM3ee5dcd894f0	8.70637	1
SAM8a1b0e02ee42	20.5667	0
SAMd7d57ee3a863	20.271	0
SAMeb29625f76a5	3.12115	1
SAM563d6233dfa2	2.13552	1
SAM4581bac493af	20.0411	0
SAMa1871f491b02	1.74127	1
SAM30cf07d4874f	11.6632	1
SAM31291c256373	1.1499	1
SAMd135d5867fe3	3.61396	1
SAM9e11ec6bea80	15.4086	1
SAM065890737112	20.0739	0
SAMb470eb8f04be	20.0739	0
SAM675a12a09c15	2.89117	1
SAM1e9c4d1d39ae	12.4189	1
SAM5a2347c0498a	4.89528	1
SAM0571f17f4045	4.53388	1
SAM4b7ea015fd9e	13.2731	1
SAM9306c5c92444	15.4415	0
SAMb15ac6e4c4ef	20.0082	0
SAM28e6031ac18b	9.23203	1
SAMd86389d0d768	2.20123	1
SAM63b2189c36d7	3.97536	1
SAM18be5b395318	9.00205	1
SAM0d855cff64e6	2.85832	1
SAM6cbc10abddb0	5.94661	1
SAMdee1011782cd	3.90965	1
SAMe9475f77504b	18.6612	0
SAMa535fcdf18a0	17.2813	0
SAM7746b76437e6	2.82546	1
SAM548551ef782c	17.2813	0
SAM203dcf14f927	19.3511	0
SAMe41b1e773582	0.854209	1
SAM978a587b207e	2.10267	1
SAM5234688806a7	5.8809	1
SAM2c9586161ce6	11.269	1
SAM76a431ba6ce1	14.1273	1
SAM7a9093b9c7e9	1.80698	1
SAM8f2275c36e8c	20.731	0
SAMab8052a03398	13.306	1
SAMd3bd67996035	20.8296	0
SAMfddc359e862b	1.9384	1
SAM753d4bb52dbe	11.3676	1
SAMd3601288319e	23.1294	0
SAM59f392864f5d	17.7741	1
SAM26104d5adc89	5.38809	1
SAMba1a34b5a060	12.846	1
SAM18a4dabbc557	16.46	1
SAMfb7aec7cb0e2	22.538	0
SAMfed609955db9	20.5667	0
SAMb8070b7937e7	21.0267	1
SAMf2aae1443f67	10.3491	1
SAM2bba8cb35e48	10.4805	1
SAMcee0fa8c05b4	1.67556	1
SAM5c139c5c1c4f	7.22793	1
SAMc1251c7bfee2	21.6181	0
SAM6780ed436b55	6.2423	1
SAM85f0a3ac1c45	5.84805	1
SAM9d2494119c05	1.44559	1
SAM9410b866974a	6.73511	1
SAM5d989c86255e	3.44969	1
SAM27299aed7681	18.8583	0
SAM49d48750e294	9.85626	1
SAMd43f8933066b	20.0082	0
SAM7aa01fc49a80	2.13552	1
SAM0257bbbbd388	15.6386	1
SAMc919aebc7fdd	20.731	0
SAMa321770ac31c	7.06366	0
SAM3894ac3956a5	2.10267	0
SAM3779e979db6b	1.31417	1
SAM1c0ecfb3eb63	5.84805	1
SAMbf91f27e7f9b	0.591376	1
SAMbcb07ba81cee	2.52977	1
SAM9aa6a095a9d6	8.83778	1
SAM957378bd907f	2.23409	1
SAMf82bbdc267c8	3.12115	1
SAM2624229effe8	2.56263	1
SAMd2492b2a31bb	7.85216	1
SAM670649e105b5	22.078	0
SAM91c47b054ffb	17.0185	1
SAM491e341d5a82	1.87269	1
SAM5fe7a81a39dd	17.0842	1
SAM29da928587ad	2.59548	1
SAM0a0f2bac4b20	1.18275	1
SAM8e469834acc1	3.71253	1
SAM8e43e9caf307	0.492813	1
SAM99b1f6a9534e	0.492813	1
SAM12502d970c10	7.3922	1
SAM9681450bbc90	4.96099	1
SAM7d7c54623618	21.2238	0
SAM181b638b8248	10.8747	1
SAMbfdffb97c446	6.70226	1
SAM3b15b4c6311d	21.4538	0
SAM00b9e5c52da9	1.90554	1
SAM59b825252c0d	0.525667	1
SAM1c8b086175ca	20.7639	1
SAMeaa477a5384b	21.5852	0
SAM1dda30f1c5be	21.2567	0
SAM9eebdef2858a	0.821355	1
SAM9daccafc18db	16.46	0
SAM2eb07dedf07f	20.501	0
SAM25510f300d79	20.6982	0
SAMbda79f955628	20.6324	0
SAM9b9d48b0b02c	2.89117	1
SAMff41c4e8c08f	2.46407	1
SAMc97f35a29d16	0.821355	0
SAM187e056d6a2a	2.29979	1
SAMbc8dc3a7b54e	14.7515	1
SAM7b40007f4aa4	21.6509	0
SAM568ce160abd9	12.846	1
SAM14938611a2d3	21.4209	0
SAM1a87df750b9d	5.38809	1
SAMae02629a97f7	3.25257	1
SAM47fc46c3d6be	18.7269	0
SAM7829a341b9f3	3.8768	1
SAM0f956e757453	10.4148	1
SAMaf42c1541269	5.51951	0
SAM09c84ec0cf34	6.50513	1
SAM7538ad9ff524	19.1211	0
SAM95c70496ffb5	0.361396	1
SAM7edacb3deb65	18.0041	0
SAMb2e4a082541a	4.36961	1
SAM771445e92421	19.4168	0
SAM59fda9035d1d	3.74538	1
SAM727c0e92a2a7	18.7269	0
SAM6f2a102a99df	19.2854	0
SAMe56c96c51190	9.7577	1
SAM2b672f4336c7	15.3101	1
SAM1ab1b28d9f2b	2.10267	1
SAM1bcc62d8290c	18.6283	0
SAM6662f5181f87	19.2854	0
SAMe0c49ea0df5d	4.13963	1
SAM59289ca42c99	1.70842	1
SAM18b9351e265a	15.8686	1
SAM7fb7a13c096b	1.67556	1
SAM87a8e18eb45b	2.75975	1
SAM1f3c93814cb9	1.44559	1
SAM5fc9ae0aed1f	0.62423	1
SAM9725303dce0c	8.90349	0
SAM6ff654a20f98	18.5626	0
SAM65afda25b920	8.08214	1
SAMef0e3d2415fd	10.1191	1
SAM07a93a28f801	12.846	0
SAM94859b440b1d	13.3388	1
SAM58e7832f4e7d	16.46	0
SAMc57eadb2d82b	8.01643	1
SAMd5ab7fbfab4e	18.1027	0
SAM5767dd75d142	18.1684	0
SAMaabf4afe4213	2.62834	1
SAMcc7a42d87e9c	17.2156	0
SAMce39dd79b441	6.27515	1
SAM75f12d1a55fc	14.7515	0
SAM6964a6d7b967	16.2628	1
SAM3b1066e5801b	15.6386	0
SAMf20b827dca51	4.36961	1
SAM6792d6e98068	6.01232	1
SAM31d9176e11fb	17.117	0
SAM04c589eb3fb3	0.689938	0
SAM5cc2d9036053	5.68378	1
SAMb8101c538753	13.4045	1
SAM80c6183220e6	14.7515	0
SAM572f19794c96	16.8214	0
SAM1abf01dd4544	16.8542	0
SAM1f83ebd6be9b	3.5154	1
SAM1f66db567eb5	16.5914	0
SAM4918c524b83a	0.62423	0
SAMa0ca029b7afd	0.361396	1
SAM6157c8f38b72	16.5914	0
SAMe7e4f7c076a7	1.97125	1
SAMbe25e2c88f3e	2.92402	1
SAM4caabd64e7fd	15.7043	0
SAMc6eff056c89a	1.80698	1
SAM5cfa1699bdb7	15.8357	0
SAMda4d892fddc8	14.1273	0
SAM3a1c9632ff7b	16.0329	0
SAM8b4b8b0f9e73	15.6715	0
SAMe3d4266775a9	13.9959	0
SAM2de7cffb5f72	1.83984	1

## Sheet: Supplementary Table 4
Supplementary Table 4. Cohort Clinical Information of Fujian Cancer Hospital
id	Age	Sex	PFS.state	PFS.day	Response	Histology	Race	Regimen	Type of specimens	Type of checkpoint inhibitors	Number of previous therapies	PDL1(TPS)
20-19095	52	Female	1	275	SD	Squamous cell carcinoma	Asian	Combination	Biopsy	Nivolumab	2	<1
17-22969	66	Female	1	82	SD	Squamous cell carcinoma	Asian	Monotherapy	Biopsy	Pembrolizumab	2	<1
19-02179	65	Female	1	72	SD	Squamous cell carcinoma	Asian	Monotherapy	Biopsy	Toripalimab	1	<1
19-13910	43	Male	1	8	PD	Adenocarcinoma	Asian	Combination	Biopsy	Camrelizumab	>2	<1
19-20087	79	Female	0	305	PR	Adenocarcinoma	Asian	Monotherapy	Biopsy	Camrelizumab	0	<1
19-27249	64	Female	1	404	SD	Adenocarcinoma	Asian	Monotherapy	Biopsy	Nivolumab	>2	<1
17-00422	75	Male	0	90	PR	Squamous cell carcinoma	Asian	Monotherapy	Biopsy	Nivolumab	0	<1
21-13226	59	Male	0	144	SD	Adenocarcinoma	Asian	Combination	Biopsy	Pembrolizumab	0	<1
19-11811	60	Female	1	340	SD	Adenocarcinoma	Asian	Monotherapy	Biopsy	Pembrolizumab	>2	<1
19-11500	65	Female	1	64	SD	Adenocarcinoma	Asian	Combination	Biopsy	Pembrolizumab	1	<1
16-16855	54	Male	1	80	SD	Squamous cell carcinoma	Asian	Monotherapy	Biopsy	Pembrolizumab	>2	<1
21-00939	58	Female	1	80	SD	Adenocarcinoma	Asian	Combination	Biopsy	Sintilimab	>2	<1
21-15208	74	Male	1	12	PD	Adenocarcinoma	Asian	Combination	Biopsy	Sintilimab	0	<1
21-06859	73	Male	0	182	SD	Squamous cell carcinoma	Asian	Combination	Biopsy	Tislelizumab	0	<1
18-27028	60	Male	0	77	SD	Adenocarcinoma	Asian	Combination	Biopsy	Toripalimab	2	<1
16-14398	69	Male	1	30	PD	Adenocarcinoma	Asian	Combination	Paraffin section	Camrelizumab	>2	<1
20-25781	64	Male	1	795	SD	Squamous cell carcinoma	Asian	Monotherapy	Paraffin section	Nivolumab	1	<1
17-22567	65	Female	1	288	SD	Adenocarcinoma	Asian	Combination	Paraffin section	Pembrolizumab	1	<1
L17-024	47	Female	1	105	SD	Squamous cell carcinoma	Asian	Combination	Biopsy	Camrelizumab	1	>=1
19-13771	57	Male	1	98	PR	Squamous cell carcinoma	Asian	Combination	Biopsy	Pembrolizumab	0	>=1
20-03014	71	Male	0	71	PR	Squamous cell carcinoma	Asian	Combination	Biopsy	Sintilimab	0	>=1
19-16291	70	Male	0	733	SD	Squamous cell carcinoma	Asian	Combination	Biopsy	Sugemalimab	1	>=1
20-06973	58	Male	1	158	PR	Adenocarcinoma	Asian	Monotherapy	Biopsy	Camrelizumab	0	>=1
20-08270	70	Male	1	296	SD	Squamous cell carcinoma	Asian	Combination	Biopsy	Camrelizumab	0	>=1
19-14901	48	Male	1	42	PD	Adenocarcinoma	Asian	Combination	Biopsy	Pembrolizumab	0	>=1
20-06732	50	Male	0	197	PR	Adenocarcinoma	Asian	Combination	Biopsy	Pembrolizumab	>2	>=1
20-12397	64	Female	1	210	SD	Adenocarcinoma	Asian	Combination	Biopsy	Pembrolizumab	0	>=1
21-15835	71	Female	0	127	PR	NSLCL	Asian	Combination	Biopsy	Pembrolizumab	0	>=1
20-22258	67	Male	1	202	PR	Squamous cell carcinoma	Asian	Combination	Biopsy	Pembrolizumab	0	>=1
20-17321	61	Male	1	347	SD	Adenocarcinoma	Asian	Combination	Biopsy	Tislelizumab	0	>=1
L17-077	73	Male	0	56	SD	Squamous cell carcinoma	Asian	Combination	Biopsy	Pembrolizumab	>2	>=1
19-13173	63	Male	1	200	SD	Squamous cell carcinoma	Asian	Combination	Biopsy	Pembrolizumab	>2	>=1
21-10893	54	Female	0	171	PR	Adenocarcinoma	Asian	Combination	Biopsy	Atezolizumab	0	>=1
21-13733	56	Male	0	82	PR	Squamous cell carcinoma	Asian	Monotherapy	Biopsy	Cadonilimab	0	>=1
19-14391	67	Male	1	267	PR	Adenocarcinoma	Asian	Combination	Biopsy	Camrelizumab	0	>=1
19-09347	47	Male	0	759	PR	Adenocarcinoma	Asian	Combination	Biopsy	Camrelizumab	1	>=1
20-17331	31	Female	0	57	SD	Adenocarcinoma	Asian	Combination	Biopsy	Camrelizumab	1	>=1
20-00436	64	Male	0	82	SD	Squamous cell carcinoma	Asian	Combination	Biopsy	Camrelizumab	0	>=1
20-23659	49	Male	0	210	PR	Squamous cell carcinoma	Asian	Combination	Biopsy	Camrelizumab	0	>=1
21-04920	55	Male	1	174	SD	Adenocarcinoma	Asian	Combination	Biopsy	Durvalumab	1	>=1
19-07420	62	Male	1	74	PD	Adenocarcinoma	Asian	Monotherapy	Biopsy	Pembrolizumab	1	>=1
19-21442	72	Male	0	21	SD	Adenocarcinoma	Asian	Combination	Biopsy	Sintilimab	>2	>=1
20-07482	53	Male	1	30	PD	Adenocarcinoma	Asian	Combination	Biopsy	Sintilimab	>2	>=1
20-11216	68	Male	1	107	SD	Squamous cell carcinoma	Asian	Combination	Biopsy	Sintilimab	0	>=1
21-04529	65	Male	0	122	SD	Squamous cell carcinoma	Asian	Monotherapy	Biopsy	Tislelizumab	>2	>=1
19-21074	72	Female	1	335	PR	Adenocarcinoma	Asian	Combination	Biopsy	Toripalimab	1	>=1
15-01942	60	Male	1	35	PD	Squamous cell carcinoma	Asian	Combination	Paraffin section	Nivolumab	>2	>=1
16-14394	50	Male	1	147	SD	Squamous cell carcinoma	Asian	Monotherapy	Paraffin section	Nivolumab	>2	>=1
L17-023	39	Male	1	134	PR	Squamous cell carcinoma	Asian	Combination	Biopsy	Camrelizumab	1	unknown
19-06919	36	Female	1	35	PD	Squamous cell carcinoma	Asian	Monotherapy	Biopsy	Nivolumab	2	unknown
19-04727	63	Male	1	168	PR	Squamous cell carcinoma	Asian	Monotherapy	Biopsy	Nivolumab	0	unknown
L17-022	53	Male	1	111	SD	Squamous cell carcinoma	Asian	Monotherapy	Biopsy	Pembrolizumab	1	unknown
L17-050	46	Male	0	32	PD	Squamous cell carcinoma	Asian	Combination	Biopsy	Pembrolizumab	>2	unknown
19-02036	65	Male	1	143	SD	Squamous cell carcinoma	Asian	Combination	Biopsy	Tislelizumab	1	unknown
19-07410	71	Male	0	973	PR	Squamous cell carcinoma	Asian	Combination	Biopsy	Tislelizumab	0	unknown
19-08213	51	Male	1	22	PD	Adenosquamous carcinoma	Asian	Monotherapy	Biopsy	Nivolumab	1	unknown
19-22115	49	Female	1	89	SD	Adenocarcinoma	Asian	Monotherapy	Paraffin section	Camrelizumab	>2	unknown
15-02375	69	Male	1	251	SD	Squamous cell carcinoma	Asian	Combination	Paraffin section	Pembrolizumab	0	unknown
17-08520	56	Male	1	125	SD	Squamous cell carcinoma	Asian	Monotherapy	Paraffin section	Pembrolizumab	1	unknown
17-13113	38	Male	1	84	SD	Adenocarcinoma	Asian	Combination	Paraffin section	Sintilimab	>2	unknown
19-06523	56	Male	1	41	PD	Squamous cell carcinoma	Asian	Combination	Paraffin section	Sintilimab	>2	unknown

## Sheet: Supplementary Table 5
Supplementary Table 5. gene signatures
CellType	Symbol	Gene.Symbol	ENTREZ_GENE_ID
aDC	LAMP3	LAMP3	27074
aDC	CCL1	CCL1	6346
aDC	INDO	IDO1	3620
aDC	OAS3	OAS3	4940
aDC	EBI3	EBI3	10148
B cells	GLDC	GLDC	2731
B cells	COCH	COCH	1690
B cells	SLC15A2	SLC15A2	6565
B cells	CR2	CR2	1380
B cells	HLA-DOB	HLA-DOB	3112
B cells	SPIB	SPIB	6689
B cells	PNOC	PNOC	5368
B cells	BLK	BLK	640
B cells	CD19	CD19	930
B cells	KIAA0125	KIAA0125	9834
B cells	TNFRSF17	TNFRSF17	608
B cells	GNG7	GNG7	2788
B cells	CCR9	CCR9	10803
B cells	BLNK	BLNK	29760
B cells	ABCB4	ABCB4	5244
B cells	MEF2C	MEF2C	4208
B cells	MEF2C	MEF2C	4208
B cells	IGHM	IGHM	3507
B cells	TCL1A	TCL1A	8115
B cells	BCL11A	BCL11A	53335
B cells	MS4A1	MS4A1	931
B cells	SCN3A	SCN3A	6328
B cells	MICAL3	MICAL3	57553
B cells	IGHG1	IGHD	3495
B cells	IGHA1	AL928768.3 /// Ig alpha 1-[alpha]2m /// IGH	3492
B cells	IGKC	IGKC	3514
B cells	DTNB	LOC101929272	101929272
B cells	CD72	CD72	971
B cells	IGL@	IGLC1	3537
B cells	MS4A1	MS4A1	931
B cells	QRSL1	QRSL1	55278
B cells	QRSL1	QRSL1	55278
B cells	OSBPL10	OSBPL10	114884
B cells	BCL11A	BCL11A	53335
B cells	FAM30A	KIAA0125	9834
B cells	BACH2	BACH2	60468
B cells	FCRL2	FCRL2	79368
B cells	IGHG1	IGHD	3495
B cells	TCL1A	TCL1A	8115
CD8 T cells	DNAJB1	DNAJB1	3337
CD8 T cells	DNAJB1	DNAJB1	3337
CD8 T cells	ZFP36L2	ZFP36L2	678
CD8 T cells	ZFP36L2	ZFP36L2	678
CD8 T cells	VAMP2	VAMP2	6844
CD8 T cells	PPP1R2	PPP1R2	5504
CD8 T cells	TBCC	TBCC	6903
CD8 T cells	LEPROTL1	LEPROTL1	23484
CD8 T cells	CAMLG	CAMLG	819
CD8 T cells	KLF9	KLF9	687
CD8 T cells	GADD45A	GADD45A	1647
CD8 T cells	CD8A	CD8A	925
CD8 T cells	ZNF91	ZNF91	7644
CD8 T cells	PF4	PF4	5196
CD8 T cells	THUMPD1	THUMPD1	55623
CD8 T cells	TSC22D3	TSC22D3	1831
CD8 T cells	SLC16A7	SLC16A7	9194
CD8 T cells	GZMM	GZMM	3004
CD8 T cells	ZEB1	SIK1	150094
CD8 T cells	RBM3	RBM3	5935
CD8 T cells	APBA2	APBA2	321
CD8 T cells	C4orf15	HAUS3	79441
CD8 T cells	SF1	SF1	7536
CD8 T cells	FLT3LG	FLT3LG	2323
CD8 T cells	C19orf6	TMEM259	91304
CD8 T cells	ZNF609	ZNF609	23060
CD8 T cells	SFRS7	SRSF7	6432
CD8 T cells	PRF1	PRF1	5551
CD8 T cells	TMC6	TMC6	11322
CD8 T cells	MYST3	KAT6A	7994
CD8 T cells	AES	AES	166
CD8 T cells	ZNF22	ZNF22	7570
CD8 T cells	ABT1	ABT1	29777
CD8 T cells	CDKN2AIP	CDKN2AIP	55602
CD8 T cells	ARHGAP8	PRR5	55615
CD8 T cells	LIME1	LIME1	54923
CD8 T cells	PRR5	PRR5	55615
CD8 T cells	C12orf47	MAPKAPK5-AS1	51275
Cytotoxic cells	RUNX3	RUNX3	864
Cytotoxic cells	DUSP2	DUSP2	1844
Cytotoxic cells	GZMA	GZMA	3001
Cytotoxic cells	GNLY	GNLY	10578
Cytotoxic cells	ZBTB16	ZBTB16	7704
Cytotoxic cells	KLRD1	KLRD1	3824
Cytotoxic cells	KLRD1	KLRD1	3824
Cytotoxic cells	APBA2	APBA2	321
Cytotoxic cells	GZMH	GZMH	2999
Cytotoxic cells	RORA	RORA	6095
Cytotoxic cells	KLRD1	KLRD1	3824
Cytotoxic cells	NKG7	NKG7	4818
Cytotoxic cells	CTSW	CTSW	1521
Cytotoxic cells	KLRB1	KLRB1	3820
Cytotoxic cells	SIGIRR	SIGIRR	59307
Cytotoxic cells	KLRF1	KLRF1	51348
Cytotoxic cells	APOL3	APOL3	80833
Cytotoxic cells	GNLY	GNLY	10578
Cytotoxic cells	SIGIRR	SIGIRR	59307
DC	HSD11B1	HSD11B1	3290
DC	CCL13	CCL13	6357
DC	CD209	CD209	30835
DC	CCL22	CCL22	6367
DC	CCL17	CCL17	6361
DC	PPFIBP2	PPFIBP2	8495
DC	NPR1	NPR1	4881
Eosinophils	THBS1	THBS1	7057
Eosinophils	THBS1	THBS1	7057
Eosinophils	SIAH1	SIAH1	6477
Eosinophils	TGIF1	TGIF1	7050
Eosinophils	HES1	HES1	3280
Eosinophils	HES1	HES1	3280
Eosinophils	KBTBD11	KBTBD11	9920
Eosinophils	THBS4	THBS4	7060
Eosinophils	KCNH2	KCNH2	3757
Eosinophils	ABHD2	ABHD2	11057
Eosinophils	RNASE2	RNASE2	6036
Eosinophils	CLC	CLC	1178
Eosinophils	GPR44	PTGDR2	11251
Eosinophils	EMR1	EMR1	2015
Eosinophils	IGSF2	CD101	9398
Eosinophils	SYNJ1	SYNJ1	8867
Eosinophils	CCR3	CCR3	1232
Eosinophils	HIST1H1C	HIST1H1C	3006
Eosinophils	KCNH2	KCNH2	3757
Eosinophils	IL5RA	IL5RA	3568
Eosinophils	IL5RA	IL5RA	3568
Eosinophils	GALC	GALC	2581
Eosinophils	CAT	CAT	847
Eosinophils	TIPARP	TIPARP	25976
Eosinophils	SYNJ1	SYNJ1	8867
Eosinophils	TKTL1	TKTL1	8277
Eosinophils	LRP5L	LRP5L	91355
Eosinophils	RRP12	RRP12	23223
Eosinophils	TKTL1	TKTL1	8277
Eosinophils	RCOR3	RCOR3	55758
Eosinophils	SMPD3	SMPD3	55512
Eosinophils	CYSLTR2	CYSLTR2	57105
Eosinophils	HRH4	HRH4	59340
Eosinophils	ACACB	ACACB	32
Eosinophils	C9orf156	C9orf156	51531
Eosinophils	ACACB	ACACB	32
Eosinophils	ACACB	ACACB	32
Eosinophils	MYO15B	MYO15B	80022
iDC	BLVRB	BLVRB	645
iDC	TACSTD2	TACSTD2	4070
iDC	CSF1R	CSF1R	1436
iDC	F13A1	F13A1	2162
iDC	GSTT1	GSTT1	2952
iDC	RAP1GAP	RAP1GAP	5909
iDC	VASH1	VASH1	22846
iDC	FABP4	FABP4	2167
iDC	PREP	PREP	5550
iDC	MMP12	MMP12	4321
iDC	CTNS	CTNS	1497
iDC	SYT17	SYT17	51760
iDC	CD1C	CD1C	911
iDC	GUCA1A	GUCA1A	2978
iDC	CLEC10A	CLEC10A	10462
iDC	CD1B	CD1B	910
iDC	CH25H	CH25H	9023
iDC	PPARG	PPARG	5468
iDC	CD1E	CD1E	913
iDC	ABCG2	ABCG2	9429
iDC	FZD2	FZD2	2535
iDC	CD1A	CD1A	909
iDC	CD1E	CD1E	913
iDC	SLC7A8	SLC7A8	23428
iDC	NM_021941	PDXK	8566
iDC	NUDT9	NUDT9	53343
iDC	MS4A6A	MS4A6A	64231
iDC	HS3ST2	HS3ST2	9956
iDC	TM7SF4	DCSTAMP	81501
iDC	LMAN2L	LMAN2L	81562
Macrophages	EMP1	EMP1	2012
Macrophages	SCARB2	SCARB2	950
Macrophages	RAI14	RAI14	26064
Macrophages	CTSK	CTSK	1513
Macrophages	APOE	APOE	348
Macrophages	CD163	CD163	9332
Macrophages	FDX1	FDX1	2230
Macrophages	SCG5	SCG5	6447
Macrophages	CYBB	CYBB	1536
Macrophages	ME1	ME1	4199
Macrophages	GPC4	GPC4	2239
Macrophages	GPC4	GPC4	2239
Macrophages	KAL1	KAL1	3730
Macrophages	SULT1C2	SULT1C2	6819
Macrophages	MARCO	MARCO	8685
Macrophages	CCL7	CCL7	6354
Macrophages	CHIT1	CHIT1	1118
Macrophages	MSR1	MSR1	4481
Macrophages	CHI3L1	CHI3L1	1116
Macrophages	CD84	CD84	8832
Macrophages	SULT1C2	SULT1C2	6819
Macrophages	PTGDS	PTGDS	5730
Macrophages	MSR1	MSR1	4481
Macrophages	PTGDS	PTGDS	5730
Macrophages	SGMS1	SGMS1	259230
Macrophages	BCAT1	BCAT1	586
Macrophages	BCAT1	BCAT1	586
Macrophages	FN1	FN1	2335
Macrophages	MSR1	MSR1	4481
Macrophages	CXCL5	CXCL5	6374
Macrophages	CD163	CD163	9332
Macrophages	GM2A	GM2A	2760
Macrophages	ATG7	ATG7	10533
Macrophages	PCOLCE2	PCOLCE2	26577
Macrophages	MS4A4A	MS4A4A	51338
Macrophages	CLEC5A	CLEC5A	23601
Macrophages	DNASE2B	DNASE2B	58511
Macrophages	COLEC12	COLEC12	81035
Macrophages	COL8A2	COL8A2	1296
Mast cells	ABCC4	ABCC4	10257
Mast cells	MPO	MPO	4353
Mast cells	SCG2	SCG2	7857
Mast cells	MAOB	MAOB	4129
Mast cells	LOH11CR2A	VWA5A	4013
Mast cells	KIT	KIT	3815
Mast cells	PTGS1	PTGS1	5742
Mast cells	CALB2	CALB2	794
Mast cells	CPA3	CPA3	1359
Mast cells	CTSG	CTSG	1511
Mast cells	TPSAB1	TPSAB1	7177
Mast cells	SLC18A2	SLC18A2	6571
Mast cells	ADCYAP1	ADCYAP1	116
Mast cells	TAL1	TAL1	6886
Mast cells	SIGLEC6	SIGLEC6	946
Mast cells	SIGLEC6	SIGLEC6	946
Mast cells	NR0B1	NR0B1	190
Mast cells	CEACAM8	CEACAM8	1088
Mast cells	PGDS	HPGDS	27306
Mast cells	ELA2	ELANE	1991
Mast cells	HDC	HDC	3067
Mast cells	TPSB2	TPSB2	64499
Mast cells	MS4A2	MS4A2	2206
Mast cells	MS4A2	MS4A2	2206
Mast cells	NM_003293	TPSAB1	7177
Mast cells	GATA2	GATA2	2624
Mast cells	TPSAB1	TPSAB1	7177
Mast cells	LOH11CR2A	VWA5A	4013
Mast cells	SIGLEC6	SIGLEC6	946
Mast cells	HPGD	HPGD	3248
Mast cells	PRG2	PRG2	5553
Mast cells	PPM1H	PPM1H	57460
Mast cells	CMA1	CMA1	1215
Mast cells	LOC339524	LINC01140	339524
Mast cells	TPSAB1	TPSAB1	7177
Mast cells	MLPH	MLPH	79083
Mast cells	SLC24A3	SLC24A3	57419
Mast cells	SLC24A3	SLC24A3	57419
Neutrophils	CD93	CD93	22918
Neutrophils	CD93	CD93	22918
Neutrophils	MME	MME	4311
Neutrophils	MME	MME	4311
Neutrophils	CSF3R	CSF3R	1441
Neutrophils	FCGR3B	FCGR3B	2215
Neutrophils	KIAA0329	TECPR2	9895
Neutrophils	FPR1	FPR1	2357
Neutrophils	BST1	BST1	683
Neutrophils	S100A12	S100A12	6283
Neutrophils	SLC22A4	SLC22A4	6583
Neutrophils	TNFRSF10C	TNFRSF10C	8794
Neutrophils	CYP4F3	CYP4F3	4051
Neutrophils	MGAM	MGAM	8972
Neutrophils	IL8RB	CXCR2	3579
Neutrophils	IL8RA	CXCR1	3577
Neutrophils	FCAR	FCAR	2204
Neutrophils	CEACAM3	CEACAM3	1084
Neutrophils	LILRB2	LILRB2	10288
Neutrophils	FPRL1	FPR2	2358
Neutrophils	FPRL1	FPR2	2358
Neutrophils	CEACAM3	CEACAM3	1084
Neutrophils	TNFRSF10C	TNFRSF10C	8794
Neutrophils	FCAR	FCAR	2204
Neutrophils	KCNJ15	KCNJ15	3772
Neutrophils	FCAR	FCAR	2204
Neutrophils	G0S2	G0S2	50486
Neutrophils	ALPL	ALPL	249
Neutrophils	SLC25A37	SLC25A37	51312
Neutrophils	FLJ11151	CPPED1	55313
Neutrophils	DYSF	DYSF	8291
Neutrophils	HPSE	HPSE	10855
Neutrophils	SIGLEC5	SIGLEC5	8778
Neutrophils	VNN3	VNN3	55350
Neutrophils	CRISPLD2	CRISPLD2	83716
NK CD56bright cells	DUSP4	DUSP4	1846
NK CD56bright cells	DUSP4	DUSP4	1846
NK CD56bright cells	PLA2G6	PLA2G6	8398
NK CD56bright cells	RRAD	RRAD	6236
NK CD56bright cells	FOXJ1	FOXJ1	2302
NK CD56bright cells	XCL1	XCL1	6375
NK CD56bright cells	MPPED1	MPPED1	758
NK CD56bright cells	PLA2G6	PLA2G6	8398
NK CD56bright cells	MUC3B	MUC3B	57876
NK CD56bright cells	BG255923	LPCAT4	254531
NK CD56bright cells	PLA2G6	PLA2G6	8398
NK CD56bright cells	NIBP	TRAPPC9	83696
NK CD56bright cells	MADD	MADD	8567
NK CD56dim cells	GTF3C1	GTF3C1	2975
NK CD56dim cells	KIR2DL3	KIR2DL3	3804
NK CD56dim cells	KIR2DS5	KIR2DS5	3810
NK CD56dim cells	GZMB	GZMB	3002
NK CD56dim cells	KIR3DS1	KIR3DS1	3813
NK CD56dim cells	KIR2DS2	KIR2DS2	100132285
NK CD56dim cells	KIR3DL1	KIR3DL1	3811
NK CD56dim cells	FLJ20699	TTC38	55020
NK CD56dim cells	KIR2DS1	KIR2DS4	3809
NK CD56dim cells	KIR3DL3	KIR3DL3	115653
NK CD56dim cells	TMEPAI	PMEPA1	56937
NK CD56dim cells	EDG8	S1PR5	53637
NK CD56dim cells	IL21R	IL21R	50615
NK cells	IGFBP5	IGFBP5	3488
NK cells	MAPRE3	MAPRE3	22924
NK cells	ZNF747	ZNF747	65988
NK cells	XCL1	XCL1	6375
NK cells	ZNF205	ZNF205	7755
NK cells	TCTN2	TCTN2	79867
NK cells	NM_014274	TRPV6	55503
NK cells	FGF18	FGF18	8817
NK cells	BCL2	BCL2	596
NK cells	TBXA2R	TBXA2R	6915
NK cells	NCR1	NCR1	9437
NK cells	CDC5L	CDC5L	988
NK cells	MRC2	MRC2	9902
NK cells	FZR1	FZR1	51343
NK cells	ALDH1B1	ALDH1B1	219
NK cells	ADARB1	ADARB1	104
NK cells	PSMD4	PSMD4	5710
NK cells	FUT5	FUT5	2527
NK cells	FZR1	FZR1	51343
NK cells	AL080130	APBB2	323
NK cells	PDLIM4	PDLIM4	8572
NK cells	ZNF528	ZNF528	84436
NK cells	MCM3AP	MCM3AP	8888
NK cells	LDB3	LDB3	11155
NK cells	AF107846	GNAS	2778
NK cells	NCR1	NCR1	9437
NK cells	NCR1	NCR1	9437
NK cells	TINAGL1	TINAGL1	64129
NK cells	PRX	PRX	57716
NK cells	SLC30A5	SLC30A5	64924
NK cells	NM_017616	KANK2	25959
pDC	IL3RA	IL3RA	3563
T cells	ITM2A	ITM2A	9452
T cells	LCK	LCK	3932
T cells	LCK	LCK	3932
T cells	CD3E	CD3E	916
T cells	SKAP1	SKAP1	8631
T cells	CD2	CD2	914
T cells	CD28	CD28	940
T cells	CD96	CD96	10225
T cells	CD3G	CD3G	917
T cells	TRA@	TRAC	28755
T cells	TRA@	TRAC	28755
T cells	PRKCQ	PRKCQ	5588
T cells	PRKCQ	PRKCQ	5588
T cells	SH2D1A	SH2D1A	4068
T cells	TRBC1	TRBC1	28639
T cells	NCALD	NCALD	83988
T cells	TRBC1	TRBC1	28639
T cells	CD3D	CD3D	915
T cells	TRA@	YME1L1	10730
T cells	CD6	CD6	923
T cells	TRA@	TRDV3	28516
T cells	TRAT1	TRAT1	50852
T cells	BCL11B	BCL11B	64919
T helper cells	UBE2L3	UBE2L3	7332
T helper cells	ANP32B	ANP32B	10541
T helper cells	NAP1L4	NAP1L4	4676
T helper cells	RPA1	RPA1	6117
T helper cells	SEC24C	SEC24C	9632
T helper cells	ITM2A	ITM2A	9452
T helper cells	SLC25A12	SLC25A12	8604
T helper cells	ASF1A	ASF1A	25842
T helper cells	ATF2	ATF2	1386
T helper cells	BATF	BATF	10538
T helper cells	GOLGA8A	GOLGA8A	23015
T helper cells	ICOS	ICOS	29851
T helper cells	CD28	CD28	940
T helper cells	FRYL	FRYL	285527
T helper cells	PPP2R5C	PPP2R5C	5527
T helper cells	FUSIP1	SRSF10	10772
T helper cells	LRBA	LRBA	987
T helper cells	FAM111A	FAM111A	63901
T helper cells	NUP107	NUP107	57122
T helper cells	PHF10	PHF10	55274
T helper cells	C13orf34	BORA	79866
T helper cells	DDX50	DDX50	79009
Tcm	SLC7A6	SLC7A6	9057
Tcm	AQP3	AQP3	360
Tcm	CLUAP1	CLUAP1	23059
Tcm	FYB	FYB	2533
Tcm	USP9Y	USP9Y	8287
Tcm	TXK	TXK	7294
Tcm	KLF12	KLF12	11278
Tcm	CASP8	CASP8	841
Tcm	CEP68	CEP68	23177
Tcm	ATM	ATM	472
Tcm	PCM1	PCM1	5108
Tcm	CDC14A	CDC14A	8556
Tcm	NFATC3	NFATC3	4775
Tcm	TIMM8A	TIMM8A	1678
Tcm	ATM	ATM	472
Tcm	HNRPH1	HNRNPH1	3187
Tcm	CREBZF	CREBZF	58487
Tcm	CYorf15B	TXLNGY	246126
Tcm	CYLD	CYLD	1540
Tcm	MAP3K1	MAP3K1	4214
Tcm	DOCK9	DOCK9	23348
Tcm	CG030	N4BP2L2-IT2	116828
Tcm	PCNX	PCNX	22990
Tcm	REPS1	REPS1	85021
Tcm	TRAF3IP3	TRAF3IP3	80342
Tcm	PHC3	PHC3	80012
Tcm	RPP38	NMT2	9397
Tcm	MLL	KMT2A	4297
Tcm	POLR2J2	SPDYE2	441273
Tcm	STX16	STX16	8675
Tcm	NEFL	NEFL	4747
Tem	TBCD	TBCD	6904
Tem	TBC1D5	TBC1D5	9779
Tem	NFATC4	NFATC4	4776
Tem	PRKY	PRKY	5616
Tem	CCR2	CCR2	729230
Tem	LTK	LTK	4058
Tem	CCR2	CCR2	729230
Tem	MEFV	MEFV	4210
Tem	DDX17	DDX17	10521
Tem	C7orf54	SND1-IT1	27099
Tem	FLI1	FLI1	2313
Tem	EWSR1	FLI1	2313
Tem	AKT3	AKT3	10000
Tem	VIL2	EZR	7430
Tem	TCRA	TCRA /// TCRA /// TRAV10 /// TRAV10 /// YME1L1	10730
Tem	GDPD5	GDPD5	81544
TFH	STK39	STK39	27347
TFH	PTPN13	PTPN13	5783
TFH	CHGB	CHGB	1114
TFH	TOX	TOX	9760
TFH	CDK5R1	CDK5R1	8851
TFH	CXCL13	CXCL13	10563
TFH	PVALB	PVALB	5816
TFH	BLR1	CXCR5	643
TFH	MAF	MAF	4094
TFH	PDCD1	PDCD1	5133
TFH	ICA1	ICA1	3382
TFH	C18orf1	LDLRAD4	753
TFH	MYO7A	MYO7A	4647
TFH	MAF	MAF	4094
TFH	C18orf1	LDLRAD4	753
TFH	TSHR	TSHR	7253
TFH	ST8SIA1	ST8SIA1	6489
TFH	MYO6	MYO6	4646
TFH	ICA1	ICA1	3382
TFH	SMAD1	SMAD1	4086
TFH	CHI3L2	CHI3L2	1117
TFH	PASK	PASK	23178
TFH	HIST1H4K	HIST1H4J	8363
TFH	BLR1	CXCR5	643
TFH	PASK	PASK	23178
TFH	MKL2	MKL2	57496
TFH	POMT1	POMT1	10585
TFH	MAGEH1	MAGEH1	28986
TFH	HEY1	HEY1	23462
TFH	SH3TC1	SH3TC1	54436
TFH	B3GAT1	B3GAT1	27087
TFH	KCNK5	KCNK5	8645
TFH	THADA	THADA	63892
TFH	SIRPG	SIRPG	55423
TFH	SLC7A10	SLC7A10	56301
TFH	KIAA1324	KIAA1324	57535
TFH	MYO7A	MYO7A	4647
TFH	HEY1	HEY1	23462
TFH	THADA	THADA	63892
TFH	ZNF764	ZNF764	92595
Tgd	FEZ1	FEZ1	9638
Tgd	C1orf61	C1orf61	10485
Tgd	CD160	CD160	11126
Tgd	TRDC	TCRDV2 /// TRDC /// TRDC /// YME1L1	10730
Th1 cells	APOD	APOD	347
Th1 cells	BST2	BST2	684
Th1 cells	DPP4	DPP4	1803
Th1 cells	CCL4	CCL4	6351
Th1 cells	SGCB	SGCB	6443
Th1 cells	LRP8	LRP8	7804
Th1 cells	BTG3	BTG3	10950
Th1 cells	SYNGR3	SYNGR3	9143
Th1 cells	CD38	CD38	952
Th1 cells	CD70	CD70	970
Th1 cells	DGKI	DGKI	9162
Th1 cells	LTA	LTA	4049
Th1 cells	IL12RB2	IL12RB2	3595
Th1 cells	DUSP5	DUSP5	1847
Th1 cells	LRRN3	LRRN3	54674
Th1 cells	CSF2	CSF2	1437
Th1 cells	IFNG	IFNG	3458
Th1 cells	CMAH	CMAHP	8418
Th1 cells	DPP4	DPP4	1803
Th1 cells	ATP9A	ATP9A	10079
Th1 cells	APBB2	APBB2	323
Th1 cells	DOK5	DOK5	55816
Th1 cells	EGFL6	EGFL6	25975
Th1 cells	ZBTB32	ZBTB32	27033
Th1 cells	IL22	IL22	50616
Th1 cells	CTLA4	CTLA4	1493
Th1 cells	HBEGF	HBEGF	1839
Th1 cells	APBB2	APBB2	323
Th17 cells	IL17RA	IL17RA	23765
Th17 cells	RORC	RORC	6097
Th17 cells	IL17A	IL17A	3605
Th17 cells	IL17A	IL17A	3605
Th2 cells	DHFR	DHFR	1719
Th2 cells	SNRPD1	SNRPD1	6632
Th2 cells	GSTA4	GSTA4	2941
Th2 cells	SMAD2	SMAD2	4087
Th2 cells	SMAD2	SMAD2	4087
Th2 cells	MB	MB	4151
Th2 cells	CDC7	CDC7	8317
Th2 cells	WDHD1	WDHD1	11169
Th2 cells	CDC25C	CDC25C	995
Th2 cells	PMCH	PMCH	5367
Th2 cells	CXCR6	CXCR6	10663
Th2 cells	LAIR2	LAIR2	3904
Th2 cells	PTGIS	PTGIS	5740
Th2 cells	ANK1	ANK1	286
Th2 cells	CENPF	CENPF	1063
Th2 cells	GATA3	GATA3	2625
Th2 cells	EVI5	EVI5	7813
Th2 cells	BIRC5	BIRC5	332
Th2 cells	PHEX	PHEX	5251
Th2 cells	CXCR6	CXCR6	10663
Th2 cells	SLC39A14	SLC39A14	23516
Th2 cells	MICAL2	MICAL2	9645
Th2 cells	ADCY1	ADCY1	107
Th2 cells	LIMA1	LIMA1	51474
Th2 cells	NEIL3	NEIL3	55247
Th2 cells	HELLS	HELLS	3070
Th2 cells	AHI1	AHI1	54806
Th2 cells	AHI1	AHI1	54806
Th2 cells	IL26	IL26	55801
Th2 cells	AHI1	AHI1	54806
Th2 cells	DHFR	DHFR	1719
TReg	FOXP3	FOXP3	50943
TReg	FOXP3	FOXP3	50943
Fibroblasts	COL1A1	COL1A1	1277
Fibroblasts	COL3A1	COL3A1	1281
Fibroblasts	COL6A1	COL6A1	1291
Fibroblasts	COL6A2	COL6A2	1292
Fibroblasts	DCN	DCN	1634
Fibroblasts	GREM1	GREM1	26585
Fibroblasts	PAMR1	PAMR1	25891
Fibroblasts	TAGLN	TAGLN	6876

## Sheet: Supplementary Table 6
Supplementary Table 6. Quantitative results for each region in two cohorts
	LUAD tissue microarray cohort					Fujian Cancer Hospital cohort
id	CD8T_Total.Area	CAF_Total.Area	CFR		id	area	CD8T_Total.Area	CAF_Total.Area	CFR
11C	9776	325722	0.0300133		16-16855	area1	17378	44458	0.390886
11F	43830	191356	0.22905		17-00422	area1	2754	95849	0.0287327
11H	20278	221378	0.091599		18-27028	area1	281	20479	0.0137214
11I	16742	101357	0.165179		19-07420	area1	5537	65727	0.0842424
11J	16598	195463	0.0849163		19-08213	area1	5606	134055	0.0418187
13A	7573	266121	0.028457		19-09347	area1	11533	41587	0.277322
13C	2479	191165	0.0129679		19-11500	area1	6811	144624	0.0470945
13D	149	21498	0.00693088		19-11811	area1	2751	19413	0.141709
13E	1439	125394	0.0114758		19-13910	area1	2320	46345	0.0500593
13F	5648	188486	0.0299651		19-14391	area1	36337	14236	2.55247
13G	11430	91983	0.124262		19-14901	area1	7770	64597	0.120284
13H	10330	51904	0.199021		19-20087	area1	41358	67694	0.610955
13I	21955	216020	0.101634		19-21074	area1	14095	16819	0.83804
13J	11638	248491	0.0468347		19-21442	area1	8699	48736	0.178492
15B	19921	326537	0.0610069		19-27249	area1	62040	10728	5.783
15D	1841	12657	0.145453		20-00436	area1	26282	189780	0.138487
15F	7339	120608	0.06085		20-06732	area1	14927	24380	0.612264
15G	12463	96329	0.12938		20-06973	area1	248049	117395	2.11294
15H	40900	226738	0.180384		20-07482	area1	22626	180728	0.125194
15I	54406	343916	0.158196		20-08270	area1	65906	100279	0.657226
16J	18330	200311	0.0915077		20-11216	area1	11063	15184	0.728596
17A	16370	15847	1.033		20-12397	area1	62246	18084	3.44205
17C	13295	43176	0.307926		20-17321	area1	99154	41914	2.36565
17D	20237	241410	0.0838283		20-17331	area1	11705	127090	0.0921001
17E	25141	240464	0.104552		20-22258	area1	14673	11934	1.22951
17G	11571	57465	0.201357		20-23659	area1	28934	13994	2.0676
17H	2817	151164	0.0186354		21-00939	area1	21008	17198	1.22154
17I	16154	182837	0.0883519		21-04529	area1	351	50016	0.00701775
17J	4841	97622	0.0495892		21-04920	area1	4496	76353	0.0588844
1B	3832	22861	0.167622		21-06859	area1	21476	28582	0.751382
1C	6797	335132	0.0202816		21-10893	area1	0	29093	0
1D	165	130517	0.0012642		21-13226	area1	21460	25597	0.838379
1E	14819	58660	0.252625		21-13733	area1	33866	45382	0.746243
1F	11484	463226	0.0247914		21-15208	area1	1127	4045	0.278616
1G	30145	305768	0.0985878		21-15835	area1	37644	44051	0.854555
1H	388	107255	0.00361755		17-22969	area1	2635	68251	0.0386075
1I	6729	60344	0.111511		17-22969	area2	5688	133370	0.0426483
1J	10152	128930	0.0787404		19-02036	area1	4571	115688	0.0395114
3A	8175	61656	0.132591		19-02036	area2	3133	99544	0.0314735
3B	23778	143218	0.166027		19-02036	area3	5326	87137	0.0611221
3C	8451	104353	0.0809847		19-02179	area1	4542	227686	0.0199485
3D	5111	536608	0.00952464		19-02179	area2	3705	118670	0.031221
3E	5344	182529	0.0292775		19-04727	area1	2503	11822	0.211724
3F	5613	44974	0.124805		19-04727	area2	9247	28892	0.320054
3G	3023	59330	0.0509523		19-06919	area1	15572	329034	0.0473264
3I	74	44611	0.00165878		19-06919	area2	20404	189928	0.10743
3J	6638	175847	0.0377487		19-07410	area1	32530	244662	0.132959
5B	2183	86452	0.025251		19-07410	area2	33129	259573	0.127629
5D	13223	228502	0.0578682		19-07410	area3	48326	129658	0.372719
5E	39415	141666	0.278225		19-13173	area1	98886	222195	0.445042
5F	27030	176458	0.153181		19-13771	area1	38451	220469	0.174405
5G	9200	165258	0.0556705		19-16291	area1	35036	160864	0.217799
5H	1746	352678	0.00495069		19-16291	area2	79754	224531	0.355203
5J	29624	228088	0.12988		20-03014	area1	45563	224130	0.203288
7A	942	22677	0.0415399		20-03014	area2	14417	102038	0.141291
7B	1863	162387	0.0114726		20-03014	area3	93907	272797	0.344238
7C	43823	460918	0.0950776		20-03014	area4	26271	141164	0.186103
7E	8376	271442	0.0308574		20-19095	area1	82899	205331	0.403733
7F	18694	282411	0.0661943		20-19095	area2	106287	189034	0.562264
7G	11505	121791	0.0944651		L17-077	area3	2477	191852	0.012911
7H	1458	198964	0.00732796		L17-022	area1	363	236180	0.00153696
7I	50974	217758	0.234086		L17-022	area2	1811	55270	0.0327664
7J	6718	237313	0.0283086		L17-023	area1	11117	86207	0.128957
9B	21959	88393	0.248425		L17-024	area1	95030	146431	0.648975
9C	5532	249854	0.0221409		L17-024	area2	104593	289721	0.361013
9D	2062	35380	0.0582815		L17-024	area3	66336	195103	0.340005
9E	3886	202784	0.0191632		L17-050	area1	0	195377	0
9F	6944	117264	0.0592168		L17-050	area2	279	257088	0.00108523
9G	5812	186321	0.0311935		L17-077	area1	20951	210479	0.0995396
9I	16964	166211	0.102063		L17-077	area2	13267	142147	0.093333
9J	96791	266156	0.363663		15-01942	area1	12068	362866	0.0332575
					15-01942	area2	4085	382410	0.0106823
					15-01942	area3	6234	287769	0.0216632
					15-02375	area1	36995	220507	0.167772
					15-02375	area2	86842	213451	0.406847
					15-02375	area3	206484	285986	0.722007
					16-14394	area1	174724	224918	0.776834
					16-14394	area2	240804	157958	1.52448
					16-14398	area1	4006	319753	0.0125284
					16-14398	area2	1328	254630	0.00521541
					16-14398	area3	1391	384026	0.00362215
					17-08520	area1	18208	556453	0.0327215
					17-08520	area2	47427	653327	0.0725931
					17-08520	area3	36463	368221	0.0990248
					17-13113	area1	146741	171802	0.854129
					17-13113	area2	195151	323865	0.602569
					17-13113	area3	96523	772497	0.124949
					17-22567	area1	13681	558462	0.0244976
					17-22567	area2	16069	371204	0.0432889
					17-22567	area3	12070	373885	0.0322827
					19-06523	area1	18201	240177	0.0757816
					19-06523	area2	129262	225328	0.573662
					19-06523	area3	12570	326069	0.0385501
					19-22115	area1	56039	440713	0.127155
					19-22115	area2	33965	743375	0.0456903
					20-25781	area1	86680	712534	0.12165
					20-25781	area2	70766	639146	0.11072

## Sheet: Supplementary Table 7
Supplementary Table 7. Correlation between immune cells and CAFs in TCGA NSCLC
	TCGA			GEO
Immune_cells	Spearman_cor	p.value		Spearman_cor	p.value
T.cells	0.268292	1.94801e-18		0.216992	7.96669e-08
T.helper.cells	-0.00530904	0.86439		-0.0304304	0.455635
Tcm	-0.0839482	0.0068474		-0.0138677	0.733899
Tem	0.172987	2.1802e-08		0.305023	2.51404e-14
TFH	0.045257	0.145268		-0.170323	2.68791e-05
Tgd	0.164252	1.08807e-07		0.358358	0
Th1.cells	0.472461	0		0.337127	1.83444e-17
Th17.cells	-0.0868972	0.0051191		-0.238659	3.3072e-09
Th2.cells	0.0472819	0.128092		0.127207	0.00176106
TReg	0.410248	2.29642e-43		0.132374	0.00112128
CD8.T.cells	0.232061	4.54249e-14		0.1999	7.88937e-07
aDC	0.138131	8.20122e-06		0.253348	3.19721e-10
B.cells	0.215585	2.59253e-12		0.0989126	0.0151357
Cytotoxic.cells	0.228572	1.0983e-13		0.20855	2.53141e-07
DC	0.357893	0		0.18014	8.85514e-06
Eosinophils	0.0547166	0.0782057		0.0810041	0.0468018
iDC	0.364464	0		0.24988	5.62504e-10
Macrophages	0.507507	0		0.382379	0
Mast.cells	0.271299	7.79176e-19		0.189475	2.9136e-06
Neutrophils	0.421707	0		0.392226	0
NK.CD56bright.cells	-0.0634216	0.0411728		-0.0424795	0.297582
NK.CD56dim.cells	0.296298	1.56356e-22		0.276612	5.81302e-12
NK.cells	0.402951	0		0.339744	9.07754e-18
pDC	0.306578	5.25003e-24		0.275628	5.65193e-12

## Sheet: Supplementary Table8
Supplementary Table 8: Subgroup analyses estimating prognostic impact of CFR on OS in TCGA 33 independent cohorts.
	P	HR	CI_low_0.95	CI_up_0.95	count	percentage	mean
All patient	0	0.72	0.6682	0.7757	9975	100	0.72195
Cohort
KIRP	0	0.2608	0.1419	0.4794	283	3	0.31065
ACC	0.0148	0.32	0.128	0.8001	79	1	0.46405
LGG	0	0.3699	0.2515	0.544	506	5	0.39775
MESO	0.0143	0.5062	0.2935	0.873	84	1	0.58325
BLCA	0.0005	0.5683	0.414	0.78	403	4	0.597
STAD	0.0015	0.5837	0.4184	0.8144	347	3	0.6164
KIRC	0.0022	0.6109	0.446	0.837	525	5	0.6415
SKCM	0.0031	0.6233	0.4556	0.8529	454	5	0.65425
PAAD	0.043	0.647	0.4244	0.9863	176	2	0.70535
BRCA	0.0204	0.6613	0.4662	0.9379	1069	11	0.70205
OV	0.0122	0.6927	0.5198	0.923	374	4	0.7214
LUAD	0.0306	0.6934	0.4975	0.9664	490	5	0.73195
LUSC	0.0242	0.7064	0.5221	0.9557	488	5	0.7389
TGCT	0.9988	0	0	Inf	134	1	Inf
KICH	0.1535	0.3182	0.066	1.5334	64	1	0.7997
THCA	0.0557	0.3804	0.1414	1.0237	501	5	0.58255
READ	0.1674	0.557	0.2427	1.2783	157	2	0.7605
CESC	0.1012	0.6474	0.3849	1.0889	291	3	0.7369
GBM	0.0559	0.6703	0.4447	1.0101	159	2	0.7274
UVM	0.3473	0.6723	0.2938	1.5386	80	1	0.9162
SARC	0.0766	0.6923	0.4609	1.0401	256	3	0.7505
COAD	0.14	0.7103	0.451	1.1187	433	4	0.78485
LIHC	0.3444	0.8328	0.5699	1.2169	365	4	0.8934
HNSC	0.5153	0.9008	0.6577	1.2339	499	5	0.9458
ESCA	0.2255	1.3867	0.8173	2.3529	160	2	1.5851
LAML	0.0844	1.4878	0.9476	2.3361	132	1	1.64185
UCEC	0.0981	1.4957	0.9283	2.4101	537	5	1.6692
UCS	0.1656	1.6957	0.8037	3.5776	54	1	2.19065
CHOL	0.1835	2.3312	0.6698	8.1143	36	0	4.39205
THYM	0.262	2.4867	0.5063	12.2144	118	1	6.36035
DLBC	0.1934	2.5237	0.6254	10.1844	47	0	5.4049
PCPG	0.1816	3.1825	0.5822	17.3984	179	2	8.9903
PRAD	0.9982	Inf	0	Inf	495	5	Inf
Abbreviations: CFR, CD8+ T cell/CAF Ratio; OS, overall survival; HR, Hazard Ratio; CI, Confidence Interval.
